# Supplementary material for: Linking real estate data with entrepreneurial ecosystems: Coworking spaces, funding and founding activity of start-ups
Source: Data Brief. 2021 May 29;37:107185. doi: 10.1016/j.dib.2021.107185 (PMC8182374; doi:10.1016/j.dib.2021.107185)
Supplement: Supplementary file 1 [file mmc1.xlsx]

## Sheet: Tabelle1
Year	Region	WeWorkNum	WeWorkSpace	NumFoundedFirms	AmountAllFunding	RoundNumSeed	AmountSeed	RoundNumVCPE	AmountVCPE	NumberCoworkingSpaces	SizeCoworkingSpaces	HighPrimeRentOfficeMarket	OfficeMarketTurnover	UnemploymentRate	GDPperEmployedCapita	GDPperCapita	Tax Power	Vacancy Rate
2010	Amsterdam	0	0	83	53486188	17	3936431	11	37249757
2011	Amsterdam	0	0	69	106902717	17	5171876	14	71535491
2012	Amsterdam	0	0	92	295128712	42	6995896	14	276151215
2013	Amsterdam	0	0	128	175380222	56	15519435	24	153685088
2014	Amsterdam	0	0	162	550617141	73	20974099	28	486604338
2015	Amsterdam	2	9531.74	111	384842023	91	44312337	29	304642588
2016	Amsterdam	0	0	73	283663467	81	34222582	38	176132792
2017	Amsterdam	0	0	53	471156737	78	34281943	45	364846703
2018	Amsterdam	1	5250	13	467163966	49	31758927	48	323927548	105	152270
2010	Antwerpen	0	0	6
2011	Antwerpen	0	0	5
2012	Antwerpen	0	0	19
2013	Antwerpen	0	0	17	1310234			2	0
2014	Antwerpen	0	0	7	1717622	5	1717622
2015	Antwerpen	0	0	16	26816437	11	4915164	7	21901273
2016	Antwerpen	0	0	4	16473907	10	6625483	8	9793800
2017	Antwerpen	0	0		24335156	5	4268470	4	19239463
2018	Antwerpen	0	0	1	43596500	5	5953930			38	41000
2010	Athen	0	0	4
2011	Athen	0	0	15
2012	Athen	0	0	6	593990
2013	Athen	0	0	24	944727200	16	3997807
2014	Athen	0	0	29	2192369	10	1942369	2	0
2015	Athen	0	0	10	15622395			2	5716971
2016	Athen	0	0	11	8731081	16	5525363
2017	Athen	0	0	7	10549674	3	352715	7	7360710
2018	Athen	0	0	1	20176050	9	1956247	2	18219803	22	23500
2010	Barcelona	0	0	55	130317235	17	4537950	14	125779285
2011	Barcelona	0	0	109	208871939	32	12716860	21	191909229
2012	Barcelona	0	0	143	81652840	41	11706144	25	67396088
2013	Barcelona	0	0	146	135309271	80	19523759	16	103019140
2014	Barcelona	0	0	120	1001297828	79	20925690	26	569306177
2015	Barcelona	0	0	163	166522649	92	30653007	32	109818277
2016	Barcelona	0	0	112	4553328958	94	36264839	48	218862186
2017	Barcelona	0	0	48	341565851	72	37235087	53	216990460
2018	Barcelona	1	7000	16	484236291	59	39422347	47	412750751	130	156600
2010	Basel	0	0	1	50500000
2011	Basel	0	0	5
2012	Basel	0	0	11	1723818
2013	Basel	0	0	12	60271390	6	7714204	3	50964649
2014	Basel	0	0	17	125000000	2	0
2015	Basel	0	0	6	59098966	3	549253	6	58549713
2016	Basel	0	0	2	563677987	6	5696815	6	545481172
2017	Basel	0	0	3	2717829176	3	12953376	9	1199742355
2018	Basel	0	0	1	330458567	3	3109171	6	293708651	15	16000
2010	Berlin	0	0	99	98516271	23	3782379	32	94733892	0	0	20.45	541000	13.6	61156	31547	842	0.083
2011	Berlin	0	0	157	257573602	33	27182202	39	222871308	0	0	22	568000	13.3	63330	32749	866	0.077
2012	Berlin	0	0	250	1005606923	88	18410487	53	558781870	6	50277	22	580000	12.3	62908	32803	892	0.072
2013	Berlin	0	0	335	1185224502	131	32771447	78	1139304960	18	5247	22	493000	11.7	63466	33133	950	0.066
2014	Berlin	0	0	333	2255886393	157	55930454	95	1730778052	30	10601	23	662000	11.1	65264	34223	1003	0.05
2015	Berlin	0	0	301	2954981866	176	77763134	105	2013798956	12	10363	24.3	820000	10.7	67807	35837	1041	0.044
2016	Berlin	2	17000	211	1291919126	186	116505014	128	1101042595	38	52021	25.5	838000	9.8	70310	37662	1089	0.037
2017	Berlin	2	10250	119	3295705068	130	108294129	139	2229623482	41	51303	31.3	913000	9	71433	38864	1141	0.025
2018	Berlin	1	13000	41	5071432981	118	134194748	122	2349131673	30	29149	31.3	830000	8.1	73404	40568		0.027
2010	Birmingham	0	0	9
2011	Birmingham	0	0	14	223411			1	0
2012	Birmingham	0	0	15	1214440			2	0
2013	Birmingham	0	0	33	10112929	11	2773328	3	7224654
2014	Birmingham	0	0	15	9972159	14	5790554	1	0
2015	Birmingham	0	0	6	104025026	13	7534332	5	93954845
2016	Birmingham	0	0	12	2458802	14	2249965
2017	Birmingham	0	0	6	12366564	10	1362988	5	10515241
2018	Birmingham	0	0	3	178856033	7	1489474	12	135362522	87	96899
2010	Bologna	0	0	5
2011	Bologna	0	0	1	3547437			3	3547437
2012	Bologna	0	0	8
2013	Bologna	0	0	8	506946	5	506946	1	0
2014	Bologna	0	0	8	11968579	7	4371552	2	7563880
2015	Bologna	0	0	6
2016	Bologna	0	0	9	19328245	6	1823057	5	15907456
2017	Bologna	0	0	4	3020246	6	559018
2018	Bologna	0	0							26	26650
2010	Bristol	0	0	2	48026340			3	46700000
2011	Bristol	0	0	10	19241357	3	2241357
2012	Bristol	0	0	10	28513293	4	2066302	3	26335001
2013	Bristol	0	0	28	49657675	4	7062626	8	42335212
2014	Bristol	0	0	51	37372375	21	8578581
2015	Bristol	0	0	20	53126774	11	8649020	4	41077476
2016	Bristol	0	0	30	61217194	23	4923409	9	48453253
2017	Bristol	0	0	10	188551267	11	3446793	15	174900398
2018	Bristol	0	0	2	285504476	9	4764537	12	275486904	42	45500
2010	Den Haag	0	0		3500000	1	0
2014	Den Haag	0	0	7
2015	Den Haag	0	0		59177			2	0
2016	Den Haag	0	0	1	2500000	1	0
2017	Den Haag	0	0	1		4	0
2018	Den Haag	0	0			1	0			34	38000
2010	Düsseldorf	0	0	1	53081582			4	53081582	4	4500	23	334000	9.2	85806	70796	2263	0.115
2011	Düsseldorf	0	0	2	129663	1	0	1	0	3	4900	24	304000	8.4	85674	72072	2125	0.113
2012	Düsseldorf	0	0	7	40000			1	0	3	5000	26	308000	8.4	84641	72308	2101	0.114
2013	Düsseldorf	0	0	8	12384522	6	384522	3	12000000	4	6500	27	347000	8.6	88179	71699	2176	0.109
2014	Düsseldorf	0	0	4	19456000	4	0	3	19456000	4	6800	26	238000	8.3	90560	74812	2181	0.105
2015	Düsseldorf	0	0	6	175092550	7	266758	3	172825792	5	7000	26	420000	8.1	91836	76430	2229	0.088
2016	Düsseldorf	0	0	4	603569	1	0	3	0	5	7000	26.5	330800	7.5	93054	77700	2207	0.083
2017	Düsseldorf	0	0	3	14314960	4	0	3	14197487	8	11000	27	358700	7.4		79619	2278	0.078
2018	Düsseldorf	0	0	2	4534240313	2	3429825			11	14000	27	384000	6.7				0.07
2010	Frankfurt	0	0	4	381494	3	381494	1	0	5	11000	38	470000	7.4	89993	86818	3009	0.147
2011	Frankfurt	0	0	11	5523876	1	0	6	5523876	4	5500	35	426000	6.9	91240	87554	2828	0.138
2012	Frankfurt	0	0	5	4000000	1	0	7	4000000	5	6500	35	515000	7.2	92440	88359	2747	0.133
2013	Frankfurt	0	0	5	16855287	3	634450	3	3253111	5	7000	38	430000	7	95145	89903	2852	0.125
2014	Frankfurt	0	0	17	95208931	8	4883898	4	70000000	7	7500	38	357000	6.9	97870	91969	3006	0.116
2015	Frankfurt	0	0	19	44533914	9	5960967	5	33555756	8	8200	38.5	392000	6.4	97367	91191	3199	0.109
2016	Frankfurt	0	0	10	8885059	7	1354367	5	7419896	7	7350	37.5	534000	6.2	97178	91099	3312	0.102
2017	Frankfurt	0	0	6	18765496	6	2369397	8	7499292	12	22000	41	712000	5.6			3436	0.094
2018	Frankfurt	4	24303.1	2	67134257	9	1398735	6	8557095	9	22000	39	540000					0.066
2010	Genf	0	0	7	50179852			4	48778906
2011	Genf	0	0	14
2012	Genf	0	0	22	92340828			9	90539163
2013	Genf	0	0	15	99977922	8	3776925	10	96200997
2014	Genf	0	0	10	15100519	12	5027859	2	3122660
2015	Genf	0	0	17	70381851	9	10750607	5	59572033
2016	Genf	0	0	15	118903748	8	4762664	8	113312205
2017	Genf	0	0	14	59326735	9	4091504	10	22957103
2018	Genf	0	0	6	955580490	14	8663240	10	135205712	46	58500
2010	Gent	0	0	1
2011	Gent	0	0	20
2012	Gent	0	0	17
2013	Gent	0	0	5	8143341	2	243341	4	7900000
2014	Gent	0	0	3	16507962			3	10551108
2015	Gent	0	0	2	25726747	4	2261122	6	18986410
2016	Gent	0	0	3	68007534	3	2410761
2017	Gent	0	0	2	48340349	4	6494467	7	41467811
2018	Gent	0	0	1						30	31000
2013	Genua	0	0	1
2014	Genua	0	0	4	34581610	1	0
2015	Genua	0	0	6	3416209
2016	Genua	0	0	2
2017	Genua	0	0	2
2018	Genua	0	0		1792046			1	0	15	15000
2010	Glasgow	0	0	10	14713403			4	1937311
2011	Glasgow	0	0	8	26266704			5	26266704
2012	Glasgow	0	0	22	13083599	4	1830695	10	11252904
2013	Glasgow	0	0	19	8819622	7	1907107	2	0
2014	Glasgow	0	0	19	39659355	11	7352920	7	30892385
2015	Glasgow	0	0	23	32708385			10	25898877
2016	Glasgow	0	0	6	35649689	11	8728309	7	19062984
2017	Glasgow	0	0	8	66029286	11	4072950	13	61928764
2018	Glasgow	0	0	3	46102135	4	2479732	6	20683707	22	22500
2010	Goeteborg	0	0		1020658			2	898658
2011	Goeteborg	0	0	2	1544768			2	1544768
2012	Goeteborg	0	0	4
2013	Goeteborg	0	0	2	4372951	2	465449
2014	Goeteborg	0	0	16	392123	3	329500
2015	Goeteborg	0	0	7	4966384	4	2410469
2016	Goeteborg	0	0	12	547816999			9	544366285
2017	Goeteborg	0	0	3	12349692	4	3893603	10	8105332
2018	Goeteborg	0	0							37	38000
2011	Graz	0	0					1	0
2012	Graz	0	0	2		1	0	1	0
2013	Graz	0	0	5	81543	2	81543
2014	Graz	0	0	11	279656			3	0
2015	Graz	0	0	6	470650	3	240215	4	0
2016	Graz	0	0	8	12154557	5	2815706	5	6929203
2017	Graz	0	0	10	18001118	6	1176506	4	13775743
2018	Graz	0	0		26139808	3	351030			17	15700
2010	Hamburg	0	0	22	11346752	9	1651918	10	9479705	5	4000	23	506000	8.2	83628	55578	1778	0.098
2011	Hamburg	0	0	23	355420584	10	920584	11	354500000	10	9000	23.5	540000	7.8	83475	56002	1821	0.08
2012	Hamburg	0	0	48	22891099	18	3015631	9	19875468	8	6000	24	430000	7.5	83837	56781	1799	0.074
2013	Hamburg	0	0	41	168262219	13	2632905	13	119868752	5	4000	24	440000	7.4	86520	58744	1882	0.07
2014	Hamburg	0	0	59	85022992	18	3928352	14	70724848	5	4000	24.5	525000	7.6	87978	59760	1972	0.06
2015	Hamburg	0	0	46	356793577	32	12496139	14	142068352	2	1535.5	25	540000	7.4	91643	62160	1997	0.052
2016	Hamburg	0	0	20	247610942	25	6032669	21	141301448	20	14170	26	550000	7.1	91133	62078	2072	0.051
2017	Hamburg	2	14200	25	298893001	24	2252828	19	195205702	17	27821	26	640000	6.8	93471	63927	2132	0.043
2018	Hamburg	0	0	9	543696710	31	11956629	17	531740081	15	42781.5	27.5	573333	6.3	95497	65603		0.035
2010	Köln	0	0	13	32483010	8	518549	14	31964461	4	4500	20	240000
2011	Köln	0	0	19	33516922	8	600000	11	32916922	5	5000	20	330000
2012	Köln	0	0	18	8452360	7	3301715	6	5150645	4	7200	20.5	260000
2013	Köln	0	0	12	37787698	4	32655	8	37605043	5	8500	20.5	280000
2014	Köln	0	0	36	40681791	14	3264677	8	37417114	4	7900	21.5	255000
2015	Köln	0	0	8	29647929	17	7347087	7	22246208	3	3000	21.5	300000
2016	Köln	0	0	8	22821217	15	2879847	7	19736919	3	2300	21.8	440000
2017	Köln	0	0	5	17145732	9	839428			7	6000	22.5	310000
2018	Köln	0	0		65079242	8	5248654	7	59710588	7	11000	23	220000
2010	Krakau	0	0	3	3479456			2	3479456
2011	Krakau	0	0	7	200000			1	0
2012	Krakau	0	0	5	1040000			1	0
2013	Krakau	0	0	34	3650000	8	650000	3	3000000
2014	Krakau	0	0	11	8936462	17	2536462
2015	Krakau	0	0	9	30320067	9	1085000	5	29177067
2016	Krakau	0	0	11	16753830	11	3101023	6	11578154
2017	Krakau	0	0	2	11538254	7	5585000
2018	Krakau	0	0		6348000	4	1333000	4	5015000	48	50000
2010	Lissabon	0	0	3	760860	3	760860	1	0
2011	Lissabon	0	0	15
2012	Lissabon	0	0	13
2013	Lissabon	0	0	20	6785473	16	6785473
2014	Lissabon	0	0	26	10299463	17	8930856	1	0
2015	Lissabon	0	0	18	12343037	23	8368526	2	0
2016	Lissabon	0	0	18	11173476	17	890688	3	9000000
2017	Lissabon	0	0	11	22557764	24	3453195	3	0
2018	Lissabon	0	0	2	28242022	27	3736176			60	67500
2010	Liverpool	0	0	3
2011	Liverpool	0	0	13
2012	Liverpool	0	0	14	8126647	6	297150	7	7629301
2013	Liverpool	0	0	11
2014	Liverpool	0	0	3	9416665	4	291463	5	8239613
2015	Liverpool	0	0	7
2016	Liverpool	0	0	4	7497212			3	1641943
2017	Liverpool	0	0	2	10409195	3	0	4	7664279
2018	Liverpool	0	0	1						18	18000
2014	Lodsch	0	0	2				1	0
2015	Lodsch	0	0	1	400437	2	341226
2016	Lodsch	0	0
2017	Lodsch	0	0		1334060			1	0
2010	London	0	0	491	2185690607	85	33204908	98	2058261606
2011	London	0	0	686	1394870672	153	70463048	121	1082964931
2012	London	0	0	928	2398485996	239	106755693	206	2201529951
2013	London	0	0	1240	3353072209	450	206482974	188	2137363183
2014	London	0	0	1312	4590718848	665	317486376	254	3445923360
2015	London	3	13295.7	1255	5380759447	872	450346090	312	3670050342
2016	London	5	25659.8	876	9096320740	841	502924859	348	3471486030
2017	London	12	76218.8	496	14557760232	728	435350904	487	7926624385
2018	London	13	74770	134	17313855003	496	474482035	433	5673417808	293	936283
2010	Lyon	0	0	9	67388947	2	0	8	67388947
2011	Lyon	0	0	13
2012	Lyon	0	0	12	7787681	2	1101110	3	6686571
2013	Lyon	0	0	13	87516365	4	1032052	7	32855497
2014	Lyon	0	0	17	90266583	6	6732434	8	37031349
2015	Lyon	0	0	6	56261522	6	4066395	9	24677271
2016	Lyon	0	0	9	233879211	4	2610363
2017	Lyon	0	0	4	87260440	11	5833357	7	23551538
2018	Lyon	0	0	1	147801015	6	7530864			95	105500
2010	Madrid	0	0	59	116988387	15	9112054	8	107561112
2011	Madrid	0	0	105	45271493	29	11329592	13	32482306
2012	Madrid	0	0	157	256797182	61	22270057	12	232480678
2013	Madrid	0	0	106	1251569715	74	23518814	17	60840059
2014	Madrid	0	0	75	113204240	59	24017927	24	82036196
2015	Madrid	0	0	107	148964263	72	28252547	26	92195177
2016	Madrid	0	0	70	350328063	53	19479934	32	305277332
2017	Madrid	0	0	48	1816971797	60	24675784	34	373807151
2018	Madrid	3	15600	14	566391149	32	13970455	31	285315320	178	203499
2010	Mailand	0	0	24	216443608	4	1054464	4	215389144
2011	Mailand	0	0	49	20124341	12	4094034	4	16030307
2012	Mailand	0	0	70	92987795	11	6993466	19	85994329
2013	Mailand	0	0	68	52518460	34	12891568	18	39591892
2014	Mailand	0	0	68	525792326	41	12139889	22	499099378
2015	Mailand	0	0	72	146422993	45	17270027	21	122379191
2016	Mailand	0	0	57	115305678	56	29946105	20	73702661
2017	Mailand	0	0	26	279955949	45	18344905	23	239895944
2018	Mailand	0	0	20	265992223	37	27603065	19	197459899	154	121500
2010	Malmoe	0	0	15	500000			1	0
2011	Malmoe	0	0	8
2012	Malmoe	0	0	11	8163318			3	1240196
2013	Malmoe	0	0	38	8515428	9	4117740	3	4251725
2014	Malmoe	0	0	28	6930308	12	1609405
2015	Malmoe	0	0	12	14545749	11	4426818	3	7500000
2016	Malmoe	0	0	13	40469835	11	5086335	10	18052257
2017	Malmoe	0	0	11	62613122	9	2945914	17	58972935
2018	Malmoe	0	0	4	121317107	11	22142716	15	53750376
2010	Manchester	0	0	18	26567656	3	1429916	4	25137740
2011	Manchester	0	0	26	48970405			4	47570152
2012	Manchester	0	0	50	51983030			7	43470153
2013	Manchester	0	0	96	28219759	13	3993529	7	24226230
2014	Manchester	0	0	50	224474470	15	4016796	7	193796237
2015	Manchester	0	0	48	472762007	15	43421623	5	120116882
2016	Manchester	0	0	38	215738700	21	9465552	10	162750233
2017	Manchester	2	9293.68	50	2530582913	29	13427099	25	653611522
2018	Manchester	0	0	26	761986141	19	7106534	18	171002961	63	70500
2010	Marseille	0	0	4	5515000	1	0
2011	Marseille	0	0	7
2012	Marseille	0	0	5	2792412	3	268724
2013	Marseille	0	0	5	85654542	4	1323087	4	57050543
2014	Marseille	0	0	7	93310749			7	24059296
2015	Marseille	0	0		16556032			4	13007068
2016	Marseille	0	0	6	9305242	2	205080
2017	Marseille	0	0		6204120	3	3428459
2018	Marseille	0	0							54	59500
2010	München	0	0	50	225700766	8	720194	22	189030297	7	5500	28	541000	6	84979	61583	1762	0.079
2011	München	0	0	60	79905455	11	2737333	26	70038122	6	6000	30	568000	5.1	88679	64376	2067	0.071
2012	München	0	0	85	171582580	22	8544459	25	162841975	6	6000	32	580000	4.8	91084	66343	1952	0.061
2013	München	0	0	82	175431503	30	7134984	34	165721079	6	5800	32.5	493000	5	93021	68434	2340	0.061
2014	München	0	0	89	299093014	35	11801484	36	269906377	5	5200	34.44	662000	4.4	95575	70782	2389	0.051
2015	München	0	0	62	296840375	36	9075239	42	283251252	7	8200	32.52	820000	4.7	98041	73264	2508	0.038
2016	München	0	0	47	325434960	43	16544263	42	278492869	9	11000	35.25	820000	4.3	100766	75186	2615	0.03
2017	München	0	0	31	328548379	35	23561542	39	246668712	16	25000	35	905000	3.9			2622	0.024
2018	München	0	0	13	5879341726	34	14843809	59	554734347	24	65000	35.6	930000	3.5				0.018
2011	Neapel	0	0	2		1	0
2012	Neapel	0	0	4	12015568	1	0	5	12015568
2013	Neapel	0	0	9	4042321	5	842321	3	3200000
2014	Neapel	0	0	9	2290029			2	1500000
2015	Neapel	0	0		1634832			1	0
2016	Neapel	0	0	5	9658949	4	504308
2017	Neapel	0	0	1	3537774
2018	Neapel	0	0		8900000			2	8900000	20	20500
2011	Nizza	0	0	4
2013	Nizza	0	0	3	54650458
2014	Nizza	0	0	2	2741160	1	0	2	2741160
2015	Nizza	0	0	5	16353210	3	1795784
2016	Nizza	0	0	3	2049214	4	1939016
2017	Nizza	0	0	1	22069433	2	0	3	22058500
2018	Nizza	0	0							21	24500
2010	Palermo	0	0	1
2014	Palermo	0	0	1
2015	Palermo	0	0
2010	Paris	0	0	182	298328409	52	23569152	70	274759257
2011	Paris	0	0	206	364380337	74	36244692	74	328001196
2012	Paris	0	0	270	546287554	70	23096074	88	522277031
2013	Paris	0	0	331	457089642	109	55186654	85	388527084
2014	Paris	0	0	324	703300916	132	94547951	97	569097253
2015	Paris	0	0	302	1563327911	179	123344461	150	1347201851
2016	Paris	0	0	217	4921698404	162	107596213	182	1504524242
2017	Paris	4	35800	95	3121676098	150	136390688	190	1509968210
2018	Paris	6	46806.2	30	2936573443	91	119996177	149	2298623289	239	280000
2010	Rom	0	0	13	28387897			3	27549409
2011	Rom	0	0	14	10051460	3	86353
2012	Rom	0	0	14	7868050	10	1432924
2013	Rom	0	0	29	424986921	18	5163070	3	7651469
2014	Rom	0	0	36	6273606	15	3894043	6	2115872
2015	Rom	0	0	53	21893804	35	8194340	2	10000000
2016	Rom	0	0	28	10570059	29	4664499	7	4823400
2017	Rom	0	0	19	114637103	27	7771852	5	106282648
2018	Rom	0	0	9	20340683	13	2771670			102	114500
2010	Rotterdam	0	0	4	4500000	2	0
2011	Rotterdam	0	0	9	44617770			4	43790388
2012	Rotterdam	0	0	13	5160543	5	125000	2	4700000
2013	Rotterdam	0	0	24	4564844	5	2020328	2	2465789
2014	Rotterdam	0	0	11	3126044	10	879858	5	0
2015	Rotterdam	0	0	11	6083650	6	1757135	3	0
2016	Rotterdam	0	0	9	295276394	12	1948551	6	17717707
2017	Rotterdam	0	0	8	51775478	6	107289	9	20015013
2018	Rotterdam	0	0	5	316679618	11	3827146	5	11126422	24	59756
2011	Sevilla	0	0	6
2012	Sevilla	0	0	4
2013	Sevilla	0	0	3
2014	Sevilla	0	0	10	65646	1	0	1	0
2015	Sevilla	0	0	3
2016	Sevilla	0	0	6	1508982			1	0
2017	Sevilla	0	0	4	1331783			1	0
2018	Sevilla	0	0		26567682	6	1270380			44	45000
2010	Stockholm	0	0	76	94487142	9	6942425	16	87544717
2011	Stockholm	0	0	91	332367141	11	3521797	30	327055344
2012	Stockholm	0	0	93	187041964	20	13249459	24	173767505
2013	Stockholm	0	0	115	385414423	22	15624405	19	368096673
2014	Stockholm	0	0	210	569807338	64	21848294	38	501974193
2015	Stockholm	0	0	170	1107636910	64	44230177	54	774175306
2016	Stockholm	0	0	135	2198055879	80	50810800	132	498674099
2017	Stockholm	0	0	111	2340929742	79	50528108	178	940083128
2018	Stockholm	0	0	44	1680716600	59	47735887	151	842056969	121	129500
2010	Stuttgart	0	0	7	10000000	2	0	2	10000000	2	1700	17.5	194000	6.4	89170	72287	11730	0.0646
2011	Stuttgart	0	0	5		2	0			3	1800	18.8	285000	5.5	92516	75212	1770	0.057
2012	Stuttgart	0	0	5	16368966	4	850000	5	15518966	3	2300	20	191500	5.6	93164	76467	1795	0.054
2013	Stuttgart	0	0	10	1688405	3	1688405	1	0	2	1600	20	258000	5.9	92704	76628	1812	0.0487
2014	Stuttgart	0	0	8	1187185			2	0	2	1500	21.5	278000	5.7	93711	77664	1894	0.043
2015	Stuttgart	0	0	10	3964740	8	1396120	2	0	4	5500	22.8	290000	5.5	100056	82925	1852	0.0354
2016	Stuttgart	0	0	7	30361761	5	167778	4	30000000	4	4800	23	432000	5.3	99311	82397	1896	0.028
2017	Stuttgart	0	0	6	82874711	3	1450249	7	81424462	5	7000	24.3	270000	4.7			1978	0.021
2018	Stuttgart	0	0	2	181428781	4	1633048	4	9543169	7	10500	24.3	217333	4.2				0.021
2010	Toulouse	0	0	3
2011	Toulouse	0	0	7	6296179			2	4117009
2012	Toulouse	0	0	4
2013	Toulouse	0	0	11
2014	Toulouse	0	0	4	2962022			4	2774347
2015	Toulouse	0	0	4	33089310	5	231014	5	24656871
2016	Toulouse	0	0	9	31485007	2	0	10	31430383
2017	Toulouse	0	0	3	48426931	4	4614546	9	34701515
2018	Toulouse	0	0		23371380			6	22153504	29	33000
2010	Turin	0	0	1				1	0
2012	Turin	0	0	16	10065241			2	10000000
2013	Turin	0	0	24	7169078	18	5169078	2	2000000
2014	Turin	0	0	9	1712975	15	1649880	1	0
2015	Turin	0	0	11	4402038	14	2315964	2	0
2016	Turin	0	0	10	6251007	17	1459854	2	0
2017	Turin	0	0	7	4018081	8	1008506	3	2372898
2018	Turin	0	0	1	3975166	7	1733850			43	50000
2010	Valencia	0	0		377897	2	270333
2011	Valencia	0	0	12	1133612	4	965941	1	0
	Valencia	0	0	45	191841	5	42784	1	0
2013	Valencia	0	0	48	30934388	21	3085838
2014	Valencia	0	0	64	9732746	30	4477222
2015	Valencia	0	0	21	8602715	27	4547495
2016	Valencia	0	0	18	11829532	32	5983273	9	5123190
2017	Valencia	0	0	9	30853144	13	4456333	5	19686962
2018	Valencia	0	0	1	11288796	12	5008359			77	83000
2010	Warschau	0	0	17	36573211	5	413798	7	36159413
2011	Warschau	0	0	30	1127805	9	1098240	3	0
2012	Warschau	0	0	37	59280965	14	5660953	7	53578170
2013	Warschau	0	0	53	9700066	23	4282234	9	3120000
2014	Warschau	0	0	43	73703740	26	8341680	11	9523487
2015	Warschau	0	0	48	24416558	34	4677149	20	14176831
2016	Warschau	0	0	26	73602551	20	9893687	12	26853038
2017	Warschau	0	0	23	186671147	24	10606716	18	157412962
2018	Warschau	2	10503.1	2	21687089	14	6820564	6	12366525	131	114300
2010	Wien	0	0	37	20925869	7	4656831	6	15959311
2011	Wien	0	0	24	67316145
2012	Wien	0	0	35	21304330	15	8669008	9	11975837
2013	Wien	0	0	48	59250044	19	6067480	9	51214789
2014	Wien	0	0	64	35182142	32	15000249	10	19537602
2015	Wien	0	0	41	255439856	38	8951261	14	240018259
2016	Wien	0	0	39	102881667	47	16011669	19	80662608
2017	Wien	0	0	27	456014061	39	21320660	20	399077932
2018	Wien	0	0	1	272387301	29	14875238	12	86351182	100	107000
2010	Zürich	0	0	13	44742477	7	2750000	7	41992477
2011	Zürich	0	0	36	56517184	13	4066462	7	52416211
2012	Zürich	0	0	52	19456787	8	6003616	8	11303839
2013	Zürich	0	0	42	105823341	22	5547459	17	97575882
2014	Zürich	0	0	82	109504857	35	14695301	21	81311478
2015	Zürich	0	0	73	75677328	48	20840045	18	50698513
2016	Zürich	0	0	44	144860986	44	21520099	26	102974198
2017	Zürich	0	0	51	729797832	41	10313316	41	582376554
2018	Zürich	0	0	7	1097206076	37	37704670	37	375010516	55	65500
1900
